# Supplementary material for: Patient Factors Impacting Perioperative Outcomes for T1b-T2 Localized Renal Cell Carcinoma May Guide Decision for Partial versus Radical Nephrectomy
Source: J Clin Med. 2022 Dec 26;12(1):175. doi: 10.3390/jcm12010175 (PMC9821707; doi:10.3390/jcm12010175)
Supplement: Supplementary file 1 [file jcm-12-00175-s001.zip]

Archive with 1 entries (1 files):
- jcm-2065736-supplementary.pdf
